# Supplementary material for: An Easy-to-Use Public Health-Driven Method (the Generalized Logistic Differential Equation Model) Accurately Simulated COVID-19 Epidemic in Wuhan and Correctly Determined the Early Warning Time
Source: Front Public Health. 2022 Mar 7;10:813860. doi: 10.3389/fpubh.2022.813860 (PMC8936678; doi:10.3389/fpubh.2022.813860)
Supplement: Supplementary file 3 [file Data_Sheet_2.CSV]

t	n
0	1
1	1
2	1
3	1
4	1
5	1
6	2
7	2
8	2
9	3
10	7
11	7
12	7
13	11
14	12
15	19
16	22
17	24
18	36
19	41
20	52
21	65
22	77
23	90
24	97
25	122
26	133
27	148
28	171
29	187
30	259
31	322
32	386
33	432
34	510
35	574
36	645
37	769
38	885
39	1069
40	1234
41	1446
42	1727
43	2022
44	2421
45	2878
46	3443
47	4090
48	4756
49	5999
50	7212
51	8753
52	10671
53	12694
54	14717
55	16794
56	18739
57	20771
58	22426
59	24314
60	25971
61	29358
62	31123
63	32769
64	34275
65	35905
66	37172
67	38425
68	39586
69	40439
70	41684
71	42544
72	43567
73	44520
74	45266
75	45849
76	46375
77	47047
78	47627
79	47929
80	48198
81	48461
82	48694
83	48857
84	49036
85	49225
86	49344
87	49437
88	49514
89	49561
90	49618
91	49657
92	49699
93	49723
94	49747
95	49757
96	49765
97	49769
98	49772
99	49772
100	49772
101	49773
102	49775
103	49777
104	49777
105	49778
